# Supplementary material for: Benefit of replanning in MR-guided online adaptive radiation therapy in the treatment of liver metastasis
Source: Radiat Oncol. 2021 May 4;16:84. doi: 10.1186/s13014-021-01813-6 (PMC8097956; doi:10.1186/s13014-021-01813-6)
Supplement: Supplementary file 1 — Additional file 1. Adaptive volume changes of GTV and PTV. [file 13014_2021_1813_MOESM1_ESM.xlsx]

## Sheet: GTV Size
GTV		patID	GTV Volume for baseline plan [in cm3]				PTV		patID	PTV Volume for baseline plan [in cm3]
		A	5.4						A	33.6
		B	22.7						B	62.7
		C	14.9						C	67.4
		D	36.2						D	78.1
		E	28.5						E	111.8
		F	4.4						F	31
		G	4.9						G	34.5
		H	3.7						H	26.9
		I	106.1						I	278.2
		J	11.3						J	56.4
		K	14.3						K	50.3
		L	29.5						L	100.7
		M	37.4						M	110.3
		N	112						N	277.4
		O	10						O	62.2
patID	Fraction	Adapted GTV Volume for each fraction [in cm3]	GTV change for each fraction compared to baseline plan [in cm3]				patID	Fraction	Adapted PTV Volume for each fraction [in cm3]	PTV change for each fraction compared to baseline plan [in cm3]
A	1	6.1	-0.8				A	1	37.8	-4.2
A	2	6	-1.6				A	2	36.3	-2.7
A	3	5.4	-0.2				A	3	32.8	0.8
A	4	5.8	-0.1				A	4	35.9	-2.3
A	5	5.4	-0.2				A	5	34.6	-1
B	1	22	0.2				B	1	65.2	-2.5
B	2	22.3	-0.9				B	2	60.6	2.1
B	3	22.4	0.8				B	3	62.6	0.1
B	4	22.2	-0.3				B	4	69.4	-6.7
B	5	23	-0.3				B	5	71.7	-9
C	1	15.2	0				C	1	67.8	-0.4
C	2	14.9	0				C	2	67.4	0
C	3	15	0				C	3	67.4	0
C	4	15.5	0.1				C	4	70.6	-3.2
C	5	14.9	0.1				C	5	67.4	0
D	1	36	-0.6				D	1	78.3	-0.2
D	2	37.1	-0.3				D	2	80.6	-2.5
D	3	35.4	-0.2				D	3	76.6	1.5
D	4	36.5	0				D	4	79.2	-1.1
D	5	36.5	0				D	5	80.3	-2.2
E	1	28.9	0				E	1	110.9	0.9
E	2	29.9	0.3				E	2	112.9	-1.1
E	3	28.5	0				E	3	111.1	0.7
E	4	28.8	-1.7				E	4	112.3	-0.5
F	1	4.4	-1.6				F	1	31	0
F	2	4.4	-0.4				F	2	31	0
F	3	4.4	-1.4				F	3	31	0
F	4	4.3	0				F	4	30.9	0.1
F	5	4.3	-0.3				F	5	31.3	-0.3
G	1	4.9	0.4				G	1	34.9	-0.4
G	2	4.8	0				G	2	33.3	1.2
G	3	5.1	0				G	3	35.3	-0.8
G	4	4.9	-0.5				G	4	34.5	0
G	5	4.9	-0.3				G	5	34.5	0
H	1	4.3	-0.3				H	1	29.1	-2.2
H	2	4	0				H	2	29.4	-2.5
H	3	3.9	-0.1				H	3	28.9	-2
H	4	3.7	-0.6				H	4	27.2	-0.3
H	5	3.7	0				H	5	28.2	-1.3
I	1	111.6	0				I	1	279.9	-1.7
I	2	105.6	0				I	2	276.1	2.1
I	3	109.1	0				I	3	281.9	-3.7
I	4	114.2	0				I	4	291	-12.8
I	5	113.3	0				I	5	293	-14.8
J	1	10.9	0				J	1	56	0.4
J	2	11.3	-4				J	2	56.4	0
J	3	11.3	-3.3				J	3	56.4	0
J	4	11.8	-3.3				J	4	59.1	-2.7
J	5	11.6	-7.5				J	5	57.8	-1.4
K	1	14.3	-3.5				K	1	49.1	1.2
K	2	14.3	0.7				K	2	50.1	0.2
K	3	14.3	0.4				K	3	48.9	1.4
K	4	14.3	0.3				K	4	51.1	-0.8
K	5	14.3	0.5				K	5	48.7	1.6
K	6	14.3	-0.3				K	6	50.9	-0.6
L	1	29.5	-0.7				L	1	100.4	0.3
L	2	29.2	-0.6				L	2	99.3	1.4
L	3	29.5	0				L	3	100.3	0.4
L	4	31.2	-0.4				L	4	106	-5.3
L	5	31.1	0				L	5	106.4	-5.7
M	1	37.4	-5.5				M	1	110.3	0
M	2	38.6	0.5				M	2	113.2	-2.9
M	3	37.4	-3				M	3	110.4	-0.1
M	4	37.4	-8.1				M	4	110.3	0
M	5	38.3	-7.2				M	5	111.8	-1.5
N	1	116	0				N	1	300.7	-23.3
N	2	115.3	0.1				N	2	274.7	2.7
N	3	115.3	-0.2				N	3	296.9	-19.5
N	4	119.5	0				N	4	285.3	-7.9
N	5	115.5	0				N	5	294.2	-16.8
O	1	10.8	0				O	1	63.2	-1
O	2	11.6	-1.2				O	2	67.3	-5.1
O	3	10.2	0				O	3	62.9	-0.7
O	4	10.1	0				O	4	62.6	-0.4
O	5	10.2	-0.9				O	5	62.4	-0.2
